# Supplementary material for: Hair Cortisol Concentrations in Feral Horses and the Influence of Physiological and Social Factors
Source: Animals (Basel). 2023 Jun 27;13(13):2133. doi: 10.3390/ani13132133 (PMC10339936; doi:10.3390/ani13132133)
Supplement: Supplementary file 1 [file animals-13-02133-s001.zip]

Archive with 1 entries (1 files):
- animals-2422215-supplementary.pdf
